# Supplementary material for: Consumer Preference Segments for Plant-Based Foods: The Role of Product Category
Source: Foods. 2022 Oct 1;11(19):3059. doi: 10.3390/foods11193059 (PMC9562706; doi:10.3390/foods11193059)
Supplement: Supplementary file 1 [file foods-11-03059-s001.zip]

Archive with 1 entries (1 files):
- foods-1923481-supplementary.pdf
